# Supplementary material for: Genome-wide identification and characterization of multiple C2 domains and transmembrane region proteins in Gossypium hirsutum
Source: BMC Genomics. 2020 Jun 29;21:445. doi: 10.1186/s12864-020-06842-1 (PMC7325108; doi:10.1186/s12864-020-06842-1)
Supplement: Supplementary file 2 — Additional file 2: Table S1. Locations of C2 domains and transmembrane regions in GhMCTP proteins. [file 12864_2020_6842_MOESM2_ESM.xlsx]

## Sheet: sheet1
Additional file 2: Table S1. locations of C2 domains and transmembrane regions in GhMCTP proteins
ID	Name	1st C2 domain	2nd C2 domain	3rd C2 domain	4th C2 domain	1st TM	2nd TM	3rd TM	4th TM
Ghir_A13G017100.1	GhMCTP18_A13	8-108	257-355	414-510	567-669	792-814	901-923
Ghir_D13G017830.1	GhMCTP17_D13	189-287	346-442	499-601		738-760	847-869
Ghir_A08G022880.1	GhMCTP15_A08	8-111	273-380	439-535	592-700	836-858	946-968
Ghir_D08G023800.1	GhMCTP15_D08	8-111	273-380	439-535	592-700	838-860	946-968
Ghir_A11G025300.1	GhMCTP16_A11	6-109	302-393	452-549	607-716	858-880	964-986
Ghir_D11G025450.1	GhMCTP16_D11	243-334	393-490	548-657		799-821	902-921
Ghir_A07G007130.1	GhMCTP14_A07	18-123	324-420	484-586	646-753	895-917	1000-1022
Ghir_D07G007130.1	GhMCTP14_D07	18-123	324-420	484-586	648-755	897-919	1002-1024
Ghir_D07G016680.1	GhMCTP10_D07	11-112	274-365	430-535	599-708	809-826	839-861	953-975
Ghir_A07G016400.1	GhMCTP10_A07	162-253	318-423	487-596		697-714	727-749	841-863
Ghir_A05G027890.1	GhMCTP9_A05	3-106	295-391	456-553	619-723	859-881	969-991
Ghir_D05G027950.1	GhMCTP9_D05	3-106	315-411	476-573	639-743	878-900	989-1011
Ghir_D08G019870.1	GhMCTP5_D08	5-106	275-371	439-537	601-707	808-825	838-860	950-981
Ghir_A08G018980.1	GhMCTP5_A08	5-106	276-372	440-538	602-708	727-744	807-829	844-866	954-976
Ghir_A11G009470.1	GhMCTP8_A11	5-106	270-366	434-532	598-702	838-860	948-970
Ghir_D11G009460.1	GhMCTP8_D11	5-106	270-366	434-532	598-702	838-860
Ghir_A08G013860.1	GhMCTP7_A08	107-203	271-369	435-539		675-697	785-807
Ghir_D08G014760.1	GhMCTP7_D08	5-106	256-337	405-503	569-673	809-831	919-941
Ghir_A09G013510.1	GhMCTP1_A09	55-152	218-318	382-486		504-526	585-607	622-644	732-754
Ghir_A08G015540.1	GhMCTP2_A08	66-163	229-327	393-502		521-538	601-623	638-660	748-770
Ghir_D08G016310.1	GhMCTP2_D08	66-163	229-327	393-502		521-538	601-623	638-660	748-770
Ghir_A09G013530.1	GhMCTP3_A09	41-137	203-301	365-472		573-590	603-635	716-747
Ghir_D13G023450.1	GhMCTP4_D13	41-137	202-300	363-468		569-586	599-621	721-743
Ghir_A13G022780.1	GhMCTP4_A13	41-137	202-290	353-458		559-576	589-611	711-733
Ghir_A06G012290.1	GhMCTP6_A06	3-99	164-262	325-430		531-548	561-583	676-698
Ghir_D06G012210.1	GhMCTP6_D06	42-138	202-300	363-468		569-586	599-621	721-743
Ghir_A10G013960.1	GhMCTP11_A10	40-133	199-297	360-467		602-624	712-734
Ghir_D10G013600.1	GhMCTP11_D10	40-134	200-304	348-455		590-612	672-694
Ghir_A01G001030.1	GhMCTP13_A01	40-137	203-301	364-473		719-741
Ghir_A03G023400.1	GhMCTP12_A03	38-138	202-300	360-466		605-627	708-730
Ghir_D02G024800.1	GhMCTP12_D02	61-161	225-329	382-488		627-649	730-752
Note: TM represents transmembrane region.
