# Supplementary material for: Genome-wide identification and characterization of multiple C2 domains and transmembrane region proteins in Gossypium hirsutum
Source: BMC Genomics. 2020 Jun 29;21:445. doi: 10.1186/s12864-020-06842-1 (PMC7325108; doi:10.1186/s12864-020-06842-1)
Supplement: Supplementary file 5 — Additional file 5: Table S2. Coding sequence divergence between syntenic MCTPs in G. barbadense, G. raimondii and G. arboreum. [file 12864_2020_6842_MOESM5_ESM.xlsx]

## Sheet: Gb
Additional file 5: Table S2. Coding sequence divergence between syntenic MCTPs in G. barbadense, G. raimondii and G. arboreum.
Seq_1	Seq_2	Ka	Ks	Ka/Ks	divegence time (MYA)
Gbar_A09G013540.1	Gbar_D09G013340.1	0.00164624	0.0186577	0.088234	3.58802
Gbar_A08G016130.1	Gbar_D08G016770.1	0.00656429	0.0499962	0.131296	9.61465
Gbar_A09G013560.1	Gbar_D09G013360.1	0.0036296	0.0397251	0.0913679	7.63945
Gbar_A13G023030.1	Gbar_D13G023490.1	0.0022531	0.0787608	0.0286069	15.1463
Gbar_A06G011630.1	Gbar_D06G012210.1	0.0073582	0.0457648	0.160783	8.80092
Gbar_A08G019540.1	Gbar_D08G020460.1	0.0058575	0.0377797	0.155044	7.26533
Gbar_A11G009060.1	Gbar_D11G009640.1	0.0183649	0.045519	0.403455	8.75365
Gbar_A07G016420.1	Gbar_D07G016820.1	0.00648536	0.0524932	0.123547	10.0948
Gbar_A10G014810.1	Gbar_D10G013280.1	0.00900363	0.0597628	0.150656	11.4928
Gbar_A03G023570.1	Gbar_D02G025390.1	0.0125276	0.0578135	0.216689	11.118
Gbar_A11G024700.1	Gbar_D11G025640.1	0.0177593	0.0947274	0.187478	18.2168
Gbar_A08G023640.1	Gbar_D08G024340.1	0.00655408	0.0711293	0.0921432	13.6787
Gbar_A13G017710.1	Gbar_D13G017690.1	0.0163075	0.0656239	0.248499	12.62

## Sheet: Gr_Ga
Additional file 5: Table S3. Coding sequence divergence between syntenic MCTPs in G. barbadense, G. raimondii and G. arboreum.
Seq_1	Seq_2	Ka	Ks	Ka/Ks	divegence time (MYA)
Gorai.006G140900.1	Ga09G1442	0.00167162	0.022801	0.0733135	4.38481
Gorai.004G174500.1	Ga08G1737	0.00880987	0.042856	0.205569	8.24155
Gorai.013G250100.1	Ga13G2634	0.00281664	0.0543048	0.0518672	10.4432
Gorai.010G128400.1	Ga06G1277	0.00622117	0.0457721	0.135916	8.80232
Gorai.004G210900.1	Ga08G2136	0.00368165	0.0378156	0.0973579	7.27224
Gorai.007G098200.1	Ga11G3142	0.00849436	0.0369998	0.229579	7.11534
Gorai.004G157900.1	Ga08G1563	0.00939575	0.057388	0.163723	11.0361
Gorai.001G183000.1	Ga07G1728	0.00560992	0.0555268	0.101031	10.6782
Gorai.011G142300.1	Ga10G1650	0.0078763	0.0596538	0.132034	11.4719
Gorai.002G010600.1	Ga01G0104	0.0197482	0.0545429	0.362067	10.489
Gorai.005G266200.1	Ga03G2772	0.0136535	0.0538175	0.253701	10.3495
Gorai.001G073200.1	Ga07G0757	0.0175771	0.0841906	0.208777	16.1905
Gorai.007G259900.1	Ga11G1404	0.0113456	0.0835883	0.135732	16.0747
Gorai.004G252500.1	Ga08G2564	0.00436778	0.0790007	0.0552878	15.1924
