# Supplementary material for: Genome-wide identification and characterization of multiple C2 domains and transmembrane region proteins in Gossypium hirsutum
Source: BMC Genomics. 2020 Jun 29;21:445. doi: 10.1186/s12864-020-06842-1 (PMC7325108; doi:10.1186/s12864-020-06842-1)
Supplement: Supplementary file 6 — Additional file 6: Table S3. Physicochemical properties of the N-terminus and C-terminus of GhMCTP proteins. [file 12864_2020_6842_MOESM6_ESM.xlsx]

## Sheet: N-terminus
Additional file 6: Table S3. physicochemical properties of the N-terminus and C-terminus of GhMCTP proteins
ID	Name	Position of N-terminus (aa)	Length of N-terminus (aa)	Mw (Da)	pI	Grand average of hydropathicity (GRAVY)
Ghir_A13G017100.1	GhMCTP18_A13	1-669	669	74696.2	5.17	-0.525
Ghir_D13G017830.1	GhMCTP17_D13	1-601	601	67018.6	5.54	-0.543
Ghir_A08G022880.1	GhMCTP15_A08	1-700	700	78225.5	5.55	-0.607
Ghir_D08G023800.1	GhMCTP15_D08	1-700	700	78130.5	5.5	-0.59
Ghir_A11G025300.1	GhMCTP16_A11	1-716	716	78819.8	5.58	-0.48
Ghir_D11G025450.1	GhMCTP16_D11	1-657	657	72314.5	5.51	-0.502
Ghir_A07G007130.1	GhMCTP14_A07	1-753	753	84117.1	5.7	-0.518
Ghir_D07G007130.1	GhMCTP14_D07	1-755	755	84272.4	5.74	-0.481
Ghir_D07G016680.1	GhMCTP10_D07	1-708	708	78735.4	8.88	-0.408
Ghir_A07G016400.1	GhMCTP10_A07	1-596	596	66106.2	8.76	-0.373
Ghir_A05G027890.1	GhMCTP9_A05	1-723	723	82542.9	6.95	-0.61
Ghir_D05G027950.1	GhMCTP9_D05	1-743	743	84828.4	6.93	-0.644
Ghir_D08G019870.1	GhMCTP5_D08	1-707	707	79755.6	8.11	-0.417
Ghir_A08G018980.1	GhMCTP5_A08	1-708	708	79728.6	7.8	-0.415
Ghir_A11G009470.1	GhMCTP8_A11	1-702	702	79687.1	8.02	-0.576
Ghir_D11G009460.1	GhMCTP8_D11	1-702	702	79641	8.03	-0.583
Ghir_A08G013860.1	GhMCTP7_A08	1-539	539	61162	8.77	-0.658
Ghir_D08G014760.1	GhMCTP7_D08	1-673	673	75963.2	8.96	-0.579
Ghir_A09G013510.1	GhMCTP1_A09	1-486	486	55659.3	8.39	-0.574
Ghir_A08G015540.1	GhMCTP2_A08	1-502	502	57192.8	8.1	-0.564
Ghir_D08G016310.1	GhMCTP2_D08	1-502	502	57347	8.38	-0.566
Ghir_A09G013530.1	GhMCTP3_A09	1-472	472	53608.4	8.3	-0.468
Ghir_D13G023450.1	GhMCTP4_D13	1-468	468	52844.6	8.54	-0.394
Ghir_A13G022780.1	GhMCTP4_A13	1-458	458	51830.5	8.55	-0.377
Ghir_A06G012290.1	GhMCTP6_A06	1-430	430	48862.2	8.8	-0.389
Ghir_D06G012210.1	GhMCTP6_D06	1-468	468	53240.4	9.02	-0.391
Ghir_A10G013960.1	GhMCTP11_A10	1-467	467	52670.8	5.99	-0.405
Ghir_D10G013600.1	GhMCTP11_D10	1-455	455	51271.2	7.56	-0.415
Ghir_A01G001030.1	GhMCTP13_A01	1-473	473	53775.6	5.27	-0.253
Ghir_A03G023400.1	GhMCTP12_A03	1-466	466	52444.7	5.8	-0.259
Ghir_D02G024800.1	GhMCTP12_D02	1-488	488	55092.8	7.04	-0.303

## Sheet: C-terminus
Additional file 6: Table S4. physicochemical properties of the N-terminus and C-terminus of GhMCTP proteins
ID	Name	Position of C-terminus (aa)	Length of C-terminus (aa)	Mw (Da)	pI	Grand average of hydropathicity (GRAVY)
Ghir_A13G017100.1	GhMCTP18_A13	670-958	289	33419.2	9.23	0.225
Ghir_D13G017830.1	GhMCTP17_D13	602-904	303	34698.8	9.34	0.233
Ghir_A08G022880.1	GhMCTP15_A08	701-1003	303	34554.6	9.72	0.218
Ghir_D08G023800.1	GhMCTP15_D08	701-1003	303	34641.8	9.91	0.204
Ghir_A11G025300.1	GhMCTP16_A11	717-1021	305	35200.6	9.58	0.108
Ghir_D11G025450.1	GhMCTP16_D11	658-947	290	33050	9.42	0.15
Ghir_A07G007130.1	GhMCTP14_A07	754-1057	304	34791.2	9.7	0.113
Ghir_D07G007130.1	GhMCTP14_D07	756-1059	304	34774.1	9.63	0.121
Ghir_D07G016680.1	GhMCTP10_D07	709-1011	303	35004.3	9.9	0.067
Ghir_A07G016400.1	GhMCTP10_A07	597-889	293	33823.8	9.88	0.027
Ghir_A05G027890.1	GhMCTP9_A05	724-1026	303	35504.8	9.86	0.081
Ghir_D05G027950.1	GhMCTP9_D05	744-1046	303	35466.7	9.78	0.057
Ghir_D08G019870.1	GhMCTP5_D08	708-1010	303	35249.8	9.97	0.198
Ghir_A08G018980.1	GhMCTP5_A08	709-1011	303	35263.9	9.97	0.199
Ghir_A11G009470.1	GhMCTP8_A11	703-1005	303	35187.5	9.98	0.088
Ghir_D11G009460.1	GhMCTP8_D11	703-949	247	28722.6	9.7	-0.052
Ghir_A08G013860.1	GhMCTP7_A08	540-842	303	34762.9	10.01	0.115
Ghir_D08G014760.1	GhMCTP7_D08	674-976	303	34773.9	10.05	0.088
Ghir_A09G013510.1	GhMCTP1_A09	487-789	303	35348.9	9.74	0.151
Ghir_A08G015540.1	GhMCTP2_A08	503-805	303	35339.6	9.64	0.079
Ghir_D08G016310.1	GhMCTP2_D08	503-805	303	35368.7	9.66	0.087
Ghir_A09G013530.1	GhMCTP3_A09	473-775	303	35304.8	9.96	0.122
Ghir_D13G023450.1	GhMCTP4_D13	469-771	303	35344.7	9.95	0.121
Ghir_A13G022780.1	GhMCTP4_A13	459-761	303	35330.7	9.95	0.12
Ghir_A06G012290.1	GhMCTP6_A06	431-733	303	35250.7	10.05	0.186
Ghir_D06G012210.1	GhMCTP6_D06	469-771	303	35218.6	9.95	0.158
Ghir_A10G013960.1	GhMCTP11_A10	468-770	303	35398.5	9.9	-0.048
Ghir_D10G013600.1	GhMCTP11_D10	456-730	275	32308.9	9.75	-0.082
Ghir_A01G001030.1	GhMCTP13_A01	474-778	305	35379.7	9.53	0.167
Ghir_A03G023400.1	GhMCTP12_A03	467-771	305	34344.5	9.08	0.208
Ghir_D02G024800.1	GhMCTP12_D02	489-793	305	34364.6	9.14	0.218
