# Supplementary material for: Genome-wide identification and characterization of multiple C2 domains and transmembrane region proteins in Gossypium hirsutum
Source: BMC Genomics. 2020 Jun 29;21:445. doi: 10.1186/s12864-020-06842-1 (PMC7325108; doi:10.1186/s12864-020-06842-1)
Supplement: Supplementary file 8 — Additional file 8: Table S4. Information about 27 plant species used in identifying MCTPs. [file 12864_2020_6842_MOESM8_ESM.xlsx]

## Sheet: Sheet1
Additional file 8: Table S4. Information about 27 plant species used in identifying MCTPs
Scientific name	Abbreviation	Source	URLs	Genome version
Amborella trichopoda	AmTr	Phytozome12	https://phytozome.jgi.doe.gov/pz/portal.html	v1.0
Arabidopsis thaliana	At	Phytozome12	https://phytozome.jgi.doe.gov/pz/portal.html	TAIR10
Brassica rapa	Bra	BRAD	http://brassicadb.org/	v3.0
Carica papaya	Cp	Phytozome12	https://phytozome.jgi.doe.gov/pz/portal.html	ASGPBv0.4
Coffea canefora	Cc	CGH	http://coffee-genome.org/	v1.0
Chlamydomonas reinhardtii	Cre	Phytozome12	https://phytozome.jgi.doe.gov/pz/portal.html	v5.6
Cucumis sativus	Cucsa	Phytozome12	https://phytozome.jgi.doe.gov/pz/portal.html	v1.0
Daucus carota	DCAR	Phytozome12	https://phytozome.jgi.doe.gov/pz/portal.html	v2.0
Glycine max	Glyma	Phytozome12	https://phytozome.jgi.doe.gov/pz/portal.html	Wm82.a2.v1
Gossypium arboreum	Ga	CottonGen	https://www.cottongen.org/data/download/genome_diploid_A_nd_D	A2_CRI
Gossypium barbadense	Gbar	CottonGen	https://www.cottongen.org/data/download/genome_tetraploid/AD2	3-79_HAU.v2
Gossypium hirsutum	Gh	CottonGen	https://www.cottongen.org/data/download/genome_tetraploid/AD1	HAU.v1
Gossypium raimondii	Gorai	CottonGen	https://www.cottongen.org/data/download/genome_diploid_A_nd_D	D5_JGI
Medicago truncatula	Medtr	Phytozome12	https://phytozome.jgi.doe.gov/pz/portal.html	Mt4.0v1
Mimulus guttatus	Migut	Phytozome12	https://phytozome.jgi.doe.gov/pz/portal.html	v2.0
Oryza sativa	Os	Phytozome12	https://phytozome.jgi.doe.gov/pz/portal.html	v7.0
Physcomitrella patens	Pp	Phytozome12	https://phytozome.jgi.doe.gov/pz/portal.html	v3.3
Picea abies	Pa	ConGenIE	http://congenie.org/	v1.0
Populus trichocarpa	Potri	Phytozome12	https://phytozome.jgi.doe.gov/pz/portal.html	v3.0
Prunus persica	Prupe	Phytozome12	https://phytozome.jgi.doe.gov/pz/portal.html	v2.1
Selaginella moellendorffii	Sm	Phytozome12	https://phytozome.jgi.doe.gov/pz/portal.html	v1.0
Solanum lycopersicum	Solyc	Phytozome12	https://phytozome.jgi.doe.gov/pz/portal.html	ITAG3.2
Sorghum bicolor	Sobic	Phytozome12	https://phytozome.jgi.doe.gov/pz/portal.html	v3.1
Theobroma cacao	Tc	Cocoa Genome Hub	https://cocoa-genome-hub.southgreen.fr/	CriolloB97_v2
Vitis vinifera	GSVIVT	Phytozome12	https://phytozome.jgi.doe.gov/pz/portal.html	Genoscope.12X
Zea mays	Zm	Phytozome12	https://phytozome.jgi.doe.gov/pz/portal.html	Ensembl-18_2010-01-MaizeSequence
Zostera marina	Zosma	Phytozome12	https://phytozome.jgi.doe.gov/pz/portal.html	v2.2
