# Supplementary material for: Genome-wide identification and characterization of multiple C2 domains and transmembrane region proteins in Gossypium hirsutum
Source: BMC Genomics. 2020 Jun 29;21:445. doi: 10.1186/s12864-020-06842-1 (PMC7325108; doi:10.1186/s12864-020-06842-1)
Supplement: Supplementary file 9 — Additional file 9: Table S5. Primer pairs used for gene clone in yeast two-hybrid assay. [file 12864_2020_6842_MOESM9_ESM.xlsx]

## Sheet: Sheet1
Additional file 9: Table S5. Primer pairs used for gene clone in yeast two-hybrid assay.
Gene name	Forward primers (5’ to 3’)	Reverse primers (5’ to 3’)
GhMCTP2_A08-N	ggaggccagtgaattcATGGAGAAACGTATGCAGTCT	cgagctcgatggatccTGGATAAGAATGTGTGTAAGT
GhMCTP2_A08	ggaggccagtgaattcATGGAGAAACGTATGCAGTCT	cgagctcgatggatccTCACAGTAAGCTATCAGTTCG
GhMCTP3_A09-N	ggaggccagtgaattcATGATGCCCCGTCCTCCACCT	cgagctcgatggatccTGAGTGAGTATAAACCCGATC
GhMCTP3_A09	ggaggccagtgaattcATGATGCCCCGTCCTCCACCT	cgagctcgatggatccTCATAGCATGGAATCAGTTCT
GhMCTP16_A11-N	ggaggccagtgaattcATGGCGACGACTCAGAAACTT	cgagctcgatggatccCAGCATCACCAACGGATATAT
GhMCTP16_A11	ggaggccagtgaattcATGGCGACGACTCAGAAACTT	cgagctcgatggatccTTTGTCGGATAAAGATGGAAG
GhFT	catggaggccgaattcATGCCTAGAGATAGAGATCCT	gcaggtcgacggatccTCATGTCCTACGGCCACC
Note: Lowercase bases indicate the adaptor sequences and uppercase bases indicate the gene-specific primer sequences.
